# Supplementary material for: Acinetobacter variabilis represents a diverse species with novel regions associated with antibiotic resistance and surface polysaccharides
Source: Microb Genom. 2026 Feb 13;12(2):001643. doi: 10.1099/mgen.0.001643 (PMC12904642; doi:10.1099/mgen.0.001643)
Supplement: Uncited Table S1. [file mgen-12-01643-s002.xlsx]

## Sheet: Sheet1
Genome Assembly Accession	Genbank Accession	strain	Country	Year	Isolation source	comM	thyA	blaOXA-23-like	blaOXA-58	blaNDM-1	blaCARB-16	blaPER-7	blaVEB-1b	blaTEM-1	blaTEM-181	msr-mph(E)	strAB	aacC2d	aacC2e	aac(6')-Ib4	aadB	armA	aph(3')-VI	aadA1	aadA21	aadA25	aphA6	aadA2	aphA1	sul1	sul2	tet39	tetA	tetM	tetY	tet(X3)	tet(X5)	tet(X15)	mcr-1	catA1	cmlA6	sat2	dfrA1	dfrA15	dfrA16	dfrA20	dfrA41	dfrA44
GCA_048148885.1	JAYWZS000000000.1	178	China	2019	nk	Intact	Intact
GCA_048148825.1	JAYWZR000000000.1	188	China	2019	nk	Intact	Intact
GCA_025398455.1	CP104651.1	2021CK-01005	USA	2021	Wound	Tn6929	ICE MARR	+	+	+						+	+	+									+				+
GCA_042219925.1	JBHJGJ000000000.1	2024EL-00619	USA	2024	Wound	Intact	Intact			+
GCA_044130105.1	JAKENC000000000.1	A_148	India	2012	Blood	Intact	Intact					+								+							+			+		+											+
GCA_044130145.1	JAKENE000000000.1	A_187	India	2016	Blood	Intact	Intact						+	+		+	+		+								+			+			+										+
GCA_030192985.1	JANGOD000000000.1	AHM8C46I	China	2018	Faeces	Intact	Intact			+											+				+		+		+	+	+	+												+
GCA_030192735.1	JANGNP000000000.1	AHM8C70AI	China	2018	Faeces	Intact	Intact			+											+				+		+		+	+	+	+												+
GCA_038020515.1	JAYXIF000000000.1	ar2053	Thailand	nk	Environmental	Intact	Intact		+															+			+		+	+	+										+				+
GCA_038020695.1	JAZHCO000000000.1	AR4517	Thailand	2011	Blood	Intact	ICE backbone				+					+															+	+
GCA_038020435.1	JAZHCM000000000.1	AR5188	Thailand	2011	Blood	Integrase element	Intact				+						+														+
GCA_038020735.1	JAYXHY000000000.1	ASP5092	Thailand	2012	Blood	Intact	Intact				+					+															+																	+
GCA_003938405.2	CP078027.1	AV_175	Pakistan	2016	Clinical isolate	Tn6929	ICE MARR			+						+	+						+								+	+
GCA_022749615.1	CP094246.1	BDT2044	China	2020	Animal	intact	Intact	+									+	+											+			+				+
GCA_020099375.1	CP083658.1	FDAARGOS_1487	Germany	nk	nk	intact	Intact
GCA_031974875.1	DALYOC000000000.1	CTOTU46750	USA	2013	Environmental	intact	Intact
GCA_031975255.1	DALYNN000000000.1	CTOTU46735	USA	2013	Environmental	intact	Intact
GCA_031975595.1	DALYMX000000000.1	CTOTU46719	USA	2013	Environmental	intact	Intact
GCA_031977565.1	DALZBG000000000.1	CTOTU47025	USA	2013	Environmental	intact	Intact
GCA_031978125.1	DALZCJ000000000.1	CTOTU46992	USA	2013	Environmental	intact	Intact
GCA_031980985.1	DALZGV000000000.1	CTOTU46845	USA	2013	Environmental	intact	Intact
GCA_031983085.1	DALYXZ000000000.1	CTOTU47150	USA	2013	Environmental	intact	Intact
GCA_031983225.1	DALYYF000000000.1	CTOTU47144	USA	2013	Environmental	intact	Intact
GCA_031987225.1	DALZZQ000000000.1	CTOTU47901	USA	2013	Environmental	intact	Intact
GCA_031991865.1	DALYST000000000.1	CTOTU47341	USA	2013	Environmental	intact	Intact
GCA_032006465.1	DALZMU000000000.1	CTOTU47538	USA	2013	Environmental	intact	Intact
GCA_032008545.1	DALZKT000000000.1	CTOTU47478	USA	2013	Environmental	intact	Intact
GCA_032012625.1	DALZVE000000000.1	CTOTU47785	USA	2013	Environmental	intact	Intact
GCA_032081945.1	DAMDQU000000000.1	CTOTU50791	USA	2013	Environmental	intact	Intact
GCA_032083625.1	DAMDNU000000000.1	CTOTU50651	USA	2014	Environmental	intact	Intact
GCA_032098905.1	DAMCII000000000.1	CTOTU49770	USA	2013	Environmental	orf interrupt	Intact
GCA_032109025.1	DAMCMA000000000.1	CTOTU49866	USA	2013	Environmental	Intact	Intact
GCA_032115155.1	DAMCRU000000000.1	CTOTU50016	USA	2013	Environmental	Intact	Intact
GCA_036744195.1	DAINTC000000000.1	CTOTU47108	USA	2013	Environmental	Intact	Intact
GCA_036794065.1	DAIQCP000000000.1	CTOTU47135	USA	2013	Environmental	Intact	Intact
GCA_036831745.1	DAISMA000000000	CTOTU47290	USA	2013	Environmental	tn6929	Intact
GCA_050846015.1	JBOZJZ000000000.1	J_21	South Africa	2024	Faeces	Intact	Intact
GCA_048960035.1	JBAJYY000000000.1	MIC00066501	Kenya	2019	Blood	Intact	Intact
GCA_000369625.1	APRS00000000.1	NIPH 2171	Sweden	1981	Urine	Intact	Intact
GCA_000368385.1	APPE00000000.1	NIPH 899	Czech Republic	1998	Tissue	Tn6022 family Tn	Intact																								+
GCA_018409485.1	AP024524.1	RYU24	Japan	2012	nk	Tn6929	Intact		+	+	+					+	+					+	+							+	+
GCA_009822135.1	VDIJ00000000.1	SCsl29	nk	nk	Tissue	Intact	Intact		+							+	+	+								+			+		+	+		+			+		+							+	+
GCA_030518655.1	CP130328.1	TB2-2B	China	2022	Environmental	intact	ICE MARR									+	+												+		+					+	+
GCA_048552355.1	JBIMCY000000000.1	ULE_I022	Spain	2022	Food	Intact	Intact										+
GCA_048549155.1	JBIMAH000000000.1	ULE_I103	Spain	2022	Food	Intact	ICE backbone								+		+		+												+					+				+
GCA_025513055.1	JAHPPI000000000.1	WU_MDCI_Av06	USA	2017	Blood	tn6929	ICE backbone
GCA_025513115.1	JAHPPL000000000.1	WU_MDCI_Av09	USA	2017	Tissue	Intact	Intact
GCA_025515095.1	JAHPWV000000000.1	WU_MDCI_Av263	USA	2019		Intact	Intact
GCA_025513515.1	JAHPQG000000000.1	WU_MDCI_Av37	USA	2017	Tissue	tn6929	ICE backbone																					+		+
GCA_016607565.1	CP060811.1	XM9F202-2	China	2020	Animal	Intact	Intact									+	+	+	+					+					+		+			+	+	+		+				+	+
GCA_013364475.1	CP054908.1	Acinetobacter.sp.FDAARGOS_724	USA	nk	nk	Tn6929	Intact
GCA_052386055.1	CM126357.1	NGH-QLD-N1	Australia	2010	Blood	Tn6929	Intact
